# Supplementary material for: Assessment of Long-Term Sequelae After Severe Malaria: A Retrospective Study
Source: Pathogens. 2026 Jan 31;15(2):154. doi: 10.3390/pathogens15020154 (PMC12942715; doi:10.3390/pathogens15020154)
Supplement: Supplementary file 1 [file pathogens-15-00154-s001.zip]

Archive with 1 entries (1 files):
- pathogens-3955364-supplementary.pdf
